# Supplementary material for: Decline of physical activity in early adolescence: A 3-year cohort study
Source: PLoS One. 2020 Mar 11;15(3):e0229305. doi: 10.1371/journal.pone.0229305 (PMC7065740; doi:10.1371/journal.pone.0229305)
Supplement: S1 Data — (XLSX) [file pone.0229305.s005.xlsx]

## Sheet: Data
SEX	AGE_MEASURED	MATURITY_OFFSET	MATURITY_AGE	PA_11	PA_14	BMI	INCLUDED
1	11.102	-1.7	12.81	325	368	17.4375	1
1	10.976	-2.23	13.2	110	297	17.0058	1
2	11.091	-0.72	11.81	49	267	18.1397	1
1	11.7262	-3.12	14.85	180	226	20.8499	1
1	10.8063	-1.75	12.56	66	184	17.7055	1
1	11.6687	-0.56	12.23	42	171	19.5245	1
2	11.5318	0.01	11.52	103	165	16.8006	1
1	11.5756	-2.14	13.71	177	157	14.6075	1
1	10.9268	-1.95	12.88	203	150	21.0493	1
1	11.6468	-2.13	13.78	237	135	17.2647	1
1	11.718	-1.1	12.81	238	134	15.5015	1
1	10.9268	-2.12	13.04	67	132	24.006	1
2	11.6194	-0.2	11.82	136	123	19.1083	1
2	11.0801	-2.84	13.92	70	121	21.682	1
1	10.9076	-2.79	13.69	100	119	21.8953	1
1	11.5537	-3.05	14.6	247	113	16.7557	1
1	10.7159	-2.21	12.93	121	111	24.062	1
2	11.05	0.13	10.92	296	108	18.5915	1
2	11.3539	0.34	11.01	131	108	16.3834	1
2	11.1075	0.52	10.59	165	104	18.8389	1
2	11.384	-2.37	13.76	180	97	19.9727	1
2	10.9487	0.05	10.9	159	93	14.6871	1
2	11.2936	0.38	10.92	134	88	19.8574	1
1	10.6968	-1.41	12.1	190	87	18.0871	1
1	11.0965	-2.07	13.17	158	86	23.5113	1
1	11.0034	-1.11	12.12	146	85	24.8138	1
2	11.0253	0.35	10.67	137	85	16.7548	1
2	11.5592	-1.76	13.32	79	85	16.6617	1
2	11.1485	-2.4	13.55	253	81	15.4667	1
1	11.1841	-2.62	13.8	60	81	21.9616	1
1	11.499	-2	13.5	181	78	20.4749	1
1	11.5373	-0.85	12.39	136	70	21.1219	1
2	10.7187	-2.87	13.59	114	69	15.4754	1
2	11.3128	0.65	10.67	134	60	21.7533	1
1	11.6578	-2.25	13.91	56	55	19.2708	1
2	11.3457	-0.51	11.86	49	55	19.9891	1
2	10.8528	-1.66	12.52	41	51	19.2515	1
2	11.6194	-1.32	12.94	294	50	21.5843	1
2	10.8994	-1.7	12.6	115	50	20.423	1
2	11.0198	-0.58	11.6	142	49	19.9526	1
1	11.1567	-2.22	13.38	62	47	24.2351	1
2	11.2361	-1.56	12.8	24	41	22.403	1
2	11.3922	-0.5	11.89	125	38	14.5147	1
2	11.2964	-0.62	11.92	33	35	16.7073	1
2	11.0527	-0.66	11.71	152	33	18.8604	1
2	11.7536	0.28	11.47	175	30	28.4546	1
2	11.2088	-1.06	12.26	194	27	15.5354	1
2	11.0034	-0.4	11.4	61	23	19.4141	1
2	11.3238	-2.12	13.44	139	22	22.4439	1
2	11.2225	-2.02	13.24	24	18	22.2262	1
1	10.8172	-1.79	12.61		209	18.2893	0
1	11.0609	-3.37	14.43		193	19.7128	0
1	10.9541	-1.95	12.91		193	16.3172	0
2	10.9185	-2.58	13.5		188	15.998	0
1	11.5811	-2	13.58		184	16.8554	0
1	11.3073	-1.99	13.3		153	15.8459	0
2	11.1211	-2.2	13.33		144	19.7367	0
1	11.3374	-2.38	13.71		143	21.526	0
2	10.9624	-0.21	11.17		140	16.5464	0
1	11.1567	-3.47	14.63		130	21.7081	0
2	11.1294	-0.22	11.35		129	18.8826	0
1	11.4114	-1.77	13.18		128	19.9396	0
1	11.6003	-2.84	14.44		119	19.2384	0
1	11.0144	-2.27	13.28		107	18.584	0
1	11.5921	-1.05	12.64		101	21.4819	0
2	11.1266	-1.37	12.49		100	17.9304	0
2	11.3374	0.12	11.22		96	18.1457	0
1	11.102	-2.93	14.03		93	16.1997	0
1	11.0637	-3.4	14.46		92	14.069	0
1	11.1677	-3.43	14.6		91	20.7321	0
1	11.3593	-3.46	14.82		86	16.4983	0
1	11.3511	-1.3	12.65		85	28.5174	0
1	11.0171	-0.77	11.78		84	17.8041	0
1	11.2142	-3.23	14.44		81	22.2532	0
2	11.4086	0.05	11.36		78	20.3244	0
2	11.6003	-0.08	11.68		76	19.0047	0
2	11.4825	-0.54	12.03		73	18.2025	0
2	11.5236	-0.98	12.5		71	15.4888	0
2	10.8966	-1.52	12.41		67	24.1488	0
2	11.4305	-1.55	12.98		66	15.8473	0
1	10.7488	-3.13	13.87		65	18.0212	0
1	11.7755	-2.55	14.32		62	23.9053	0
2	11.1814				60	16.2941	0
1	11.6249	-2.81	14.44		57	25.7962	0
2	11.3703	-2.04	13.41		54	15.2248	0
1	11.7317	-1.86	13.59		53	16.3629	0
2	11.3347	-0.24	11.58		51	15.0599	0
2	11.6824	-0.74	12.42		50	22.6142	0
1	11.2307	-2.41	13.64		45	14.9981	0
2	10.9678	-0.42	11.38		42	17.7798	0
2	11.0144	-1.96	12.97		41	26.2611	0
2	11.3484	0.08	11.27		41	18.1502	0
2	11.3785	0.28	11.09		35	21.6731	0
2	10.9514	-0.51	11.47		33	22.1188	0
2	11.6605	-1.94	13.6		33	16.6279	0
2	11.6851	-1.59	13.28		30	18.9578	0
2	11.165	-1.55	12.71		26	23.366	0
2	11.6687	-1.53	13.2		22	20.5868	0
2	11.5647	-2.09	13.65		20	22.1694	0
2	11.4031	-1.1	12.5		18	14.5737	0
2	10.7269	-2.29	13.02		17	27.4514	0
2	11.0828	-1.96	13.05	390		16.7688	0
2	10.8638	-2.6	13.47	350		18.2994	0
1	11.2307	-0.92	12.15	346		17.6892	0
1	11.1732	-2.07	13.24	325		16.5252	0
1	11.551	-0.43	11.98	287		16.1072	0
1	10.7242	-0.69	11.41	255		17.2647	0
1	11.6906	-2.45	14.14	255		14.9942	0
1	11.3593	-1.92	13.28	249		18.0726	0
2	11.1348	1.15	9.98	241		17.7458	0
1	11.4333	-1.84	13.27	238		17.5924	0
2	11.4579	-0.53	11.99	237		17.6462	0
1	10.9459	-1.07	12.01	235		19.0828	0
1	10.9432	-2.47	13.41	234		16.3393	0
2	11.6304	-1.96	13.59	227		20.7607	0
1	11.2827	-3.66	14.94	220		22.2645	0
1	11.6304	-1.75	13.38	211		23.689	0
2	11.3128	-2.16	13.47	208		20.4825	0
1	11.7892	-2.82	14.61	207		17.8222	0
1	11.3128	-2.67	13.98	205		16.5742	0
1	11.2197	-2.23	13.45	200		16.5344	0
2	11.6386	-2.28	13.92	192		13.2086	0
1	11.5154	-2.04	13.55	183		16.3181	0
2	11.6441	-1	12.65	183		18.0934	0
1	11.937	-3.23	15.17	180		25.2214	0
1	11.2252	-3.07	14.3	179		24.7204	0
2	11.1704	0.18	10.99	179		17.2379	0
1	11.6277	-2.09	13.72	175		15.6547	0
1	11.8686	-3.35	15.22	168		22.2524	0
1	11.0883	-2.88	13.97	168		15.5998	0
2	11.5209	-0.53	12.05	166		15.1576	0
1	11.4634	-1.66	13.13	165		16.2168	0
2	11.5537	-1.93	13.48	163		17.3265	0
1	11.1951	-3.1	14.3	161		20.5254	0
2	11.3593	-0.38	11.74	161		17.2149	0
2	11.4251	-1.77	13.2	155		18.7901	0
2	11.165	-2.08	13.25	155		17.3561	0
1	11.7426	-2.63	14.37	154		18.0253	0
2	11.6797	-0.7	12.38	152		19.3934	0
2	10.7214	0.05	10.67	149		19.2649	0
1	10.9459	-1.76	12.71	148		19.9928	0
1	11.5072	-2.01	13.52	144		18.2848	0
1	11.0527	-3.15	14.2	142		17.7763	0
2	11.1759	-1.92	13.1	140		16.3946	0
1	11.1759	-2.85	14.03	138		24.6385	0
1	11.8905	-3.31	15.2	136		16.1075	0
1	11.0445	-2.82	13.87	134		17.301	0
2	11.666	0.08	11.59	132		18.7524	0
2	11.0472	-0.61	11.65	132		18.4346	0
1	11.4743	-1.28	12.75	131		16.0066	0
1	11.9425	-2.58	14.52	129		20.1306	0
1	11.7317	-2.69	14.42	123		26.2107	0
1	11.6413	-2.02	13.66	122		25.3668	0
1	11.6057	-2.37	13.98	120		18.992	0
2	10.924	-1.5	12.42	119		15.7387	0
2	11.0253	0.29	10.74	118		23.5261	0
1	11.5099	-2.11	13.62	118		20.4088	0
1	11.2526	-2.75	14	117		21.3237	0
2	11.666	-1.71	13.38	116		18.3907	0
2	11.7618	-1.66	13.42	112		15.7124	0
2	11.4689	-1.05	12.51	110		20.6017	0
2	11.0691	-1.59	12.66	108		23.7588	0
2	11.2936	-0.75	12.04	97		22.8531	0
1	10.9733	-2.01	12.99	91		20.3778	0
2	11.4415	-0.34	11.78	91		21.497	0
1	12.3422	0.03	12.32	90		17.7645	0
1	11.3238	-2.3	13.63	89		19.9684	0
1	11.4251	-2.17	13.59	89		21.9498	0
2	10.9131	-2.41	13.32	87		18.1922	0
2	11.4168	0.86	10.55	83		19.7583	0
1	10.7899	-2.24	13.03	83		18.9513	0
1	10.8884	-2.12	13.01	81		15.8356	0
2	11.0801	-0.4	11.48	77		21.1876	0
1	11.384	-0.38	11.76	75		23.3843	0
2	11.4114	-1.37	12.78	74		16.358	0
1	11.1431	-1.88	13.02	73		27.6429	0
2	11.1759	-1.66	12.84	73		19.812	0
1	11.3128	-1.2	12.52	68		19.1994	0
1	11.7563	-1.84	13.59	67		26.8809	0
2	11.091	-1.64	12.73	67		24.8382	0
2	11.0527	-0.67	11.73	62		25.2695	0
1	10.9815	-2.36	13.34	61		18.7131	0
1	11.4935	-1.18	12.68	61		23.6215	0
2	11.9754	-0.87	12.85	44		24.5411	0
2	11.1786	-0.51	11.69	43		17.397	0
1	12.6982	-2.19	14.89	38		35.3865	0
1	11.3539	-3.51	14.87	38		15.8266	0
2	10.8665	0.42	10.45	36		25.293	0
2	11.7974	-1.31	13.11	28		28.0071	0
2	11.3812	-1.4	12.78	27		16.2075	0
2	11.655	-0.52	12.18	25		17.9408	0
2	11.2115	-0.94	12.15	21		27.6904	0

## Sheet: Variables
SEX	gender (1 boys, 2 girls)
AGE_MEASURED	age at first measurement (years)
MATURITY_OFFSET	distance to maturity offset (years)
MATURITY_AGE	predicted age at maturity (years)
PA_11	physical activity at 11 yrs (min‎/day)
PA_14	physical activity at 14 yrs (min‎/day)
BMI	Body Mass Index (kg‎/m2)
INCLUDED	Inclusion in final sample (1 included, 0 excluded)
